# Supplementary material for: Diffusion models reveal white matter microstructural changes with ageing, pathology and cognition
Source: Brain Commun. 2021 May 19;3(2):fcab106. doi: 10.1093/braincomms/fcab106 (PMC8202149; doi:10.1093/braincomms/fcab106)
Supplement: fcab106_Supplementary_Data [file fcab106_supplementary_data.zip]

Archive with 5 entries (5 files):
- Original Submission Response_to_reviewer.pdf
- Original Submission.pdf
- Original_Submission_Decision_Letter.pdf
- Revision_1_Decision_Letter.pdf
- Supplementary_material.docx
